# Supplementary material for: Land-use shapes the composition and stability of soil water-stable aggregates in a plateau agro-pastoral ecotone
Source: PeerJ. 2026 Jan 30;14:e20643. doi: 10.7717/peerj.20643 (PMC12863147; doi:10.7717/peerj.20643)
Supplement: Supplemental Information 1 [file peerj-14-20643-s001.xls]

## Sheet: 0-20 cm
	>2 mm	0.25-2 mm	0.053-0.25 mm	<0.053 mm	AR	R0.25	MWD	GMD	pH	SOC	STN	STP	SAN	SAP	Clay	Silt	Sand
	%	%	%	%		%	mm	mm		g/kg	g/kg	g/kg	mg/kg	mg/kg	%	%	%
Grassland
GL-1	16.3309	46.8624	18.716	18.0906	1.77267	63.1934	1.37667	0.504364	7.73667	56.8761	5.6928	1.03267	535.667	9.8	7.72	61.73	30.5467
GL-2	13.5407	19.484	22.5521	44.4233	0.511851	33.0247	0.943333	0.179918	8.36	11.2186	1.36367	0.753	92.0667	2.56667	3.20667	84.71	12.0833
GL-3	27.0216	36.2046	13.0655	23.7083	2.15051	63.2262	1.78667	0.625577	7.93	24.5286	2.22113	0.878667	118.75	0.983333	5.23333	67.0567	27.61
GL-4	2.3375	11.8694	54.1282	31.6649	0.170395	14.2069	0.343333	0.120272	8.18667	4.40577	0.281267	0.956333	60.1	0.866667	5.32667	65.97	28.7067
GL-5	15.1148	29.568	27.3309	27.9863	0.890508	44.6829	1.13333	0.336454	8.67	6.07973	1.04983	0.961667	88.1333	3.06667	4.21	59.0933	36.6967
GL-6	10.2301	38.1589	27.2112	24.3997	1.07727	48.3891	0.99	0.353647	8.13667	13.9102	2.871	0.751667	135	2.38333	9.28667	54.2733	37.92
GL-7	3.2	6.87566	30.7516	59.1728	0.116205	10.0757	0.296667	0.0711084	8.02	5.54505	0.849133	0.800667	54.7833	16.15	8.86	72.19	18.9467
Cropland
CL-1	10.5804	25.9355	24.1751	39.3091	0.610446	36.5158	0.866667	0.196213	7.68333	16.5136	2.02637	1.058	139.667	19.0667	6.45333	54.3	39.25
CL-2	7.38628	20.4183	15.6572	56.5382	0.445682	27.8046	0.636667	0.126246	8.25333	11.0488	1.30863	0.784333	68.3333	5.43333	4.06667	81.12	14.8067
CL-3	7.41546	27.2777	33.303	32.0039	0.548252	34.6931	0.736667	0.202546	8.28	9.68282	1.03893	0.891333	61.5667	3.1	4.64667	69.74	25.6167
CL-4	2.23409	40.1073	17.4849	40.1737	0.736853	42.3414	0.596667	0.1849	8.20667	10.55	1.3787	1.01167	113.433	37.5333	3.82	75.98	20.2033
CL-5	5.37606	38.984	17.6351	38.0048	0.798327	44.36	0.746667	0.206046	8.22667	11.5433	1.39103	0.738667	89.1667	23.2333	3.19333	76.8867	19.92
CL-6	3.26047	32.0205	18.8544	45.8647	0.55018	35.281	0.563333	0.145598	8	16.9216	1.92403	0.953667	128.667	19.0333	3.75	78.3667	17.88
CL-7	8.02126	34.8567	21.0942	36.0278	0.752612	42.878	0.833333	0.216027	8.17333	9.41188	1.00847	0.86	67.9167	7.48333	4.81333	78.0933	16.5767
CL-8	8.84111	22.3127	21.693	47.1533	0.456895	31.1538	0.74	0.145299	7.94667	17.278	1.77057	1.105	143.653	42.4	5.05	77.19	17.7633
CL-9	2.63274	21.9556	25.0053	50.4063	0.351592	24.5884	0.43	0.129522	8.35	7.18293	0.8233	0.705	61.8333	10.1	4.59333	76.53	18.88
CL-10	4.94374	38.156	21.9076	34.9926	0.841705	43.0998	0.716667	0.240296	8.15	18.7674	1.85647	0.764667	140	8.36667	4.04333	79.6767	16.28
CL-11	18.6194	52.3335	13.3321	15.715	2.447	70.9529	1.54333	0.634659	6.84667	27.5978	2.44237	0.936333	239.833	4.31667	5.42667	67.77	26.5633
CL-12	1.7983	9.13882	24.9493	64.1136	0.126768	10.9371	0.246667	0.066394	7.43333	5.10532	0.4241	0.886333	95.1667	4.63333	6.11333	68.86	25.0233
CL-13	10.5799	32.6148	27.4551	29.3502	0.762621	43.1947	0.946667	0.258047	8.10333	16.333	1.5458	0.966667	99.2333	5.96667	5.91333	62.6567	31.43
CL-14	3.54124	14.2996	27.5232	54.636	0.217968	17.8409	0.396667	0.0917599	8.63333	3.45321	0.482633	0.665333	141.267	3.56667	3.57667	69.31	27.1167
CL-15	15.1148	29.568	27.3309	27.9863	0.890508	44.6829	1.13333	0.336454	8.67	6.07973	1.04983	0.961667	88.1333	3.06667	4.21	59.0933	36.6967
CL-16	6.94868	22.1905	29.9665	40.8943	0.520422	29.1391	0.65	0.189159	8.69333	4.24842	0.817433	0.636	85.1667	4.63333	4.08	51.3533	44.5667
CL-17	11.385	23.3912	38.4484	26.7754	0.535201	34.7762	0.9	0.233214	8.70333	4.58959	0.5221	0.760333	73.3	5.96667	3.75667	50.06	46.1833
CL-18	8.21828	42.7955	30.5072	18.479	1.04276	51.0138	0.943333	0.3498	8.25333	14.2401	1.69217	0.712333	191.667	11.4667	10.7167	59.0233	30.26
CL-19	17.3591	31.7077	20.6144	30.3188	0.983135	49.0668	1.26667	0.32376	7.93333	19.9992	3.60417	0.601667	258.167	5.08333	6.72333	62.62	32.5833
CL-20	14.0164	25.6542	22.5643	37.7651	0.751844	39.6706	1.03333	0.260987	8	17.0596	2.9937	0.661667	247.333	1.43333	9.68667	58.52	31.8
CL-21	11.8807	15.8217	27.0881	45.2096	0.436921	27.7023	0.826667	0.16142	8.45333	11.7885	1.3284	0.872	72.3333	8.43333	3.76	80.5067	15.73
CL-22	3.15275	21.276	22.8319	52.7393	0.339753	24.4288	0.446667	0.111172	8.5	6.71359	0.9732	0.922667	72.5333	8.76667	5.06667	68.58	26.3533
CL-23	2.29966	12.3856	16.6015	68.7132	0.197279	14.6853	0.296667	0.07222	8.07333	3.86577	0.476133	0.781333	53.4333	5.86667	4.11667	68.0667	27.8167
CL-24	13.68	20.3055	28.1625	37.852	0.533903	33.9854	0.963333	0.200512	8.36	12.0056	1.97903	0.636	147	15.0667	3.55	73.4333	23.0167
CL-25	1.33856	19.5244	35.5681	43.5689	0.266489	20.863	0.353333	0.114017	8.32667	9.22298	1.7248	0.642667	94.3	36.6	9.2	65.89	24.91
CL-26	7.16777	31.0282	30.0041	31.7999	0.678645	38.196	0.763333	0.234858	8.08667	10.1888	0.918967	0.777667	45.6333	9.23333	10.0067	73.21	16.7833
Orchard
OC-1	17.13	6.6847	11.736	64.4493	0.36146	23.8147	0.97	0.129939	7.99	6.23385	0.811167	0.889667	87.3	11.2667	5.84	70.8067	23.35
OC-2	2.2117	10.4296	24.188	63.1707	0.15547	12.6413	0.28	0.0711879	8.33	7.4422	0.923733	0.627333	66.2333	16.7333	4.07	79.2767	16.6533
OC-3	8.52169	26.1049	21.6625	43.7109	0.558748	34.6266	0.766667	0.172426	8.38333	8.89102	0.9513	0.6	70.26	8.76667	3.54667	80.7933	15.6633
OC-4	3.38449	24.9684	35.2071	36.44	0.402332	28.3529	0.51	0.151442	8.45667	12.3121	1.08797	0.617667	67.1333	24.9333	4.23333	82.17	13.3
OC-5	2.12548	17.0984	36.2632	44.513	0.268919	19.2239	0.363333	0.118939	7.97667	15.0003	0.3971	0.913333	54.3	2.36667	4.41	73.15	22.44
OC-6	14.8148	23.2453	14.7164	47.2235	0.649706	38.0601	1.03667	0.195176	7.39667	10.7934	1.5683	1.03367	102.233	2.4	3.83333	75.1067	21.06
Planted forest
PF-1	22.5373	31.6602	10.8418	34.9606	1.40807	54.1976	1.51	0.405465	8.12	32.7741	4.1598	0.935	137.367	5	7.81667	65.8633	26.32
PF-2	14.18	55.4018	11.2864	19.1317	2.82016	69.5819	1.35667	0.590921	7.74667	55.3809	5.3314	1.01067	361.333	10.7333	7.12	64.4433	28.4367
PF-3	7.86233	13.5087	19.3121	59.3169	0.281088	21.371	0.59	0.0967956	8.48	6.15962	0.741067	0.672	61.2	2.6	2.98333	77.3067	18.4633
PF-4	15.1591	22.3095	20.5421	41.9894	0.608973	37.4685	1.05333	0.194622	8.62333	7.90384	0.918467	0.961333	65.2	4.03333	3.33	77.2633	19.4067
PF-5	16.235	16.7435	26.0881	40.9333	0.713221	32.9785	1.05	0.297483	7.84	6.80436	0.433967	0.894	39.13	7.76667	7.36333	71.6833	20.9567
PF-6	7.95307	30.7066	31.368	29.9723	0.647999	38.6597	0.8	0.230937	8.23667	11.9336	1.25707	0.832	86.2667	20.3	4.87667	75.3767	19.7467
PF-7	4.12773	31.6536	24.9718	39.2469	0.578084	35.7813	0.61	0.175622	8.27	9.26031	0.906333	0.821333	78.71	5.7	5.29333	82.07	12.6367
PF-8	19.138	38.1985	19.3968	23.2667	1.38911	57.3365	1.42	0.434486	7.09333	24.9354	2.25587	0.745	157	3.06667	4.19667	82.7033	13.1
PF-9	23.321	44.2633	14.3992	18.0165	2.26124	67.5843	1.69333	0.623015	7.72	21.2361	1.97517	0.605667	127.333	2.36667	5.20833	67.2574	27.4983
PF-10	15.1946	34.2262	18.0867	32.4925	0.981966	49.4208	1.18	0.290966	8.35667	13.7971	1.29103	0.843	88.2267	1.43333	4.75	72.85	22.4033
PF-11	19.8219	27.0455	23.6325	29.5001	0.924312	46.8674	1.34	0.331923	8.6	11.7893	1.20997	0.767333	86.5667	2.4	4.47667	74.6833	20.8433
PF-12	17.7574	51.7513	9.6554	20.836	2.36677	69.5086	1.49	0.559475	8.12667	11.5148	1.7496	0.754333	125	4.46667	3.49667	62.0667	34.4367
PF-13	19.7052	22.8607	15.9738	41.4603	0.831471	42.5659	1.27333	0.269093	7.83333	11.7732	1.2966	0.851667	65.4333	22.9	11.1733	61.68	27.1467

## Sheet: 20-40 cm
	>2 mm	0.25-2 mm	0.053-0.25 mm	<0.053 mm	AR	R0.25	MWD	GMD	pH	SOC	STN	STP	SAN	SAP	Clay	Silt	Sand
	%	%	%	%		%	mm	mm		g/kg	g/kg	g/kg	mg/kg	mg/kg	%	%	%
Grassland
GL-1	16.3665	38.4412	19.3629	25.8294	1.28256	54.8076	1.28697	0.389133	8.08667	58.4766	5.5707	0.962667	466.687	12.2333	12.4733	49.29	38.2333
GL-2	4.39414	18.038	19.3908	58.1771	0.290096	22.4322	0.467429	0.0936238	8.53667	9.83661	1.09393	0.772	55.5355	9.63333	21.39	64.4	14.2033
GL-3	16.887	27.5955	16.7958	38.7217	0.842344	44.4825	1.19051	0.256687	8.50333	6.90907	1.33067	1.014	173.743	10.4667	15.23	57.14	28.4433
GL-4	3.72456	10.1556	42.6991	43.4207	0.164114	13.8802	0.376674	0.10017	8.24667	2.95659	0.439067	0.876	26.2367	3.26667	11.5533	59.8667	28.58
GL-5	25.9535	21.9324	21.6183	30.4958	0.970493	47.8859	1.58525	0.363327	8.82333	3.7295	0.782567	0.895667	70.67	5.5	20.9067	46.56	32.53
GL-6	17.8482	32.8094	25.719	23.6234	1.0525	50.6576	1.30674	0.377359	8.79	6.66257	1.4189	0.870333	200.542	1.6	10.63	41.27	48.0933
GL-7	17.7263	14.6614	21.2655	46.3468	0.552023	32.3878	1.09576	0.22182	7.76333	1.97707	0.690667	1.029	77.3667	15.6667	16.7933	63.1367	20.0733
Cropland
CL-1	9.0443	21.0833	39.4838	30.3886	0.461484	30.1276	0.757273	0.204892	8.18333	15.2128	1.58163	1.01367	110.96	40.0333	14.1367	43.45	42.4133
CL-2	2.26609	17.5532	38.3012	41.8795	0.268814	19.8193	0.379902	0.126365	8.50333	8.43471	0.707967	1.28	59.399	31.7667	18.7167	66.4567	14.8333
CL-3	15.8963	21.2951	14.6213	48.1872	0.749521	37.1914	1.06931	0.210561	8.66	5.99371	0.656	1.262	67.5676	18.2333	21.64	51.68	26.15
CL-4	2.31905	27.1508	23.4584	47.0718	0.421378	29.4698	0.469412	0.128248	8.31	9.15	1.25483	1.086	84.3567	43.5	25.3033	55.7967	18.8967
CL-5	2.02666	26.4597	28.245	43.2687	0.417296	28.4863	0.453262	0.139541	8.48	7.84333	0.975033	1.64967	72.45	67.3	12.66	48.5467	38.7933
CL-6	3.75794	28.2678	24.2093	43.7649	0.514144	32.0258	0.554185	0.15927	7.88	14.732	1.29493	1.57767	119.257	37.5	24.28	59.17	16.5533
CL-7	12.0632	37.9537	19.3943	30.5888	1.10172	50.0169	1.06763	0.322401	8.3	5.42059	0.678533	1.485	89.6867	53.4667	37.1633	45.86	16.9767
CL-8	8.11758	27.0497	19.3844	45.4483	0.567023	35.1673	0.7516	0.164048	8.04667	14.7487	1.7786	1.46867	148.823	53.9333	22.75	62.7633	14.4867
CL-9	1.88426	20.5554	36.4836	41.0768	0.299578	22.4396	0.391619	0.126388	8.42667	4.67964	0.5173	1.20933	48.8233	9.23333	15.6533	59.66	24.6867
CL-10	5.14141	38.7423	28.0457	28.0705	0.85134	43.8837	0.74285	0.257215	8.41333	9.42066	1.64987	1.47367	133	33.9333	19.91	62.0067	18.0833
CL-11	16.4194	43.5787	16.0601	23.9418	1.70518	59.9981	1.34191	0.450697	7.07333	15.0771	2.37507	1.428	215.333	5.9	13.5633	53.05	33.3867
CL-12	1.77375	15.4626	26.0665	56.6971	0.210099	17.2364	0.317157	0.081845	7.55333	6.04932	0.8953	0.826667	31.1667	6.6	6.63667	69.7367	23.63
CL-13	7.80485	28.7586	33.5213	29.9152	0.619456	36.5635	0.772489	0.222413	8.28	4.35736	1.00507	1.266	118	31.6333	16.45	51.4133	32.1367
CL-14	3.55781	10.9918	32.5557	52.8948	0.174276	14.5496	0.364887	0.0858094	8.64333	5.45894	1.5728	0.878333	47.5	4.23333	17.25	59.9	22.85
CL-15	25.9535	21.9324	21.6183	30.4958	0.970493	47.8859	1.58525	0.363327	8.82333	3.7295	0.782567	0.895667	70.67	5.5	20.9067	46.56	32.53
CL-16	8.35541	24.3895	39.3833	27.8717	0.600619	32.745	0.759205	0.234659	8.62333	1.37021	0.570367	0.918333	83.2667	6.36667	22.8933	38.49	35.3367
CL-17	9.81245	26.9841	27.6088	35.5947	0.582198	36.7966	0.845454	0.199453	8.81	2.75938	0.543667	0.994	47.92	12.8	22.8733	32.5033	44.6233
CL-18	13.6818	33.9449	27.2793	25.094	0.916524	47.6267	1.11395	0.315911	8.58667	9.80948	1.9859	1.59533	147.667	35.7	20.1567	54.05	25.7867
CL-19	24.4973	27.3373	15.5737	32.5917	1.08162	51.8346	1.56464	0.350457	8.31333	11.1108	3.41283	1.03733	282	20.2333	14.05	51.56	34.39
CL-20	11.9865	28.0816	35.4612	24.4706	0.700945	40.0681	0.975452	0.271514	8.31333	7.32583	2.8872	0.979333	242.65	21.5	16.2333	54.4167	25.63
CL-21	14.3149	25.0528	25.3261	35.3062	0.717854	39.3677	1.04531	0.263611	8.54667	2.36726	0.6579	1.87933	100.387	116.933	22.19	56.93	20.88
CL-22	3.90004	10.5614	36.8766	48.6619	0.170884	14.4615	0.382581	0.0949459	8.74333	3.5675	0.7045	1.16033	76.4633	13.6333	12.13	57.76	30.1133
CL-23	1.62419	3.2502	30.964	64.1616	0.0517708	4.87439	0.181687	0.0572166	8.21333	0.81587	0.260633	1.01233	40.0333	15.15	11.0433	60.22	25.5033
CL-24	13.0481	34.1124	24.9994	27.84	0.90324	47.1606	1.08142	0.29889	8.5	8.33759	1.58737	1.399	137.997	26.9333	14.2733	62.0167	23.7133
CL-25	1.94566	16.9755	33.4194	47.6594	0.251195	18.9212	0.351518	0.102521	8.39	6.46618	0.8931	1.96	90.0067	70.1667	19.1133	57.16	23.7233
CL-26	4.16937	23.7	20.9095	51.2211	0.415468	27.8694	0.520345	0.1254	8.45	4.74391	0.757233	0.999667	79.7	38.7333	21.4133	64.1933	14.39
Orchard
OC-1	2.19951	2.02997	18.687	77.0836	0.0444211	4.22949	0.181551	0.0453696	7.65333	9.04207	0.861333	1.18533	20.3195	55.6	14.5433	56.57	28.8867
OC-2	4.27872	8.71105	29.4495	57.5607	0.150595	12.9898	0.371805	0.0780391	8.44	5.68525	0.5114	1.24233	27.1547	28.6667	22.7033	63.1633	14.13
OC-3	7.16056	16.9231	29.8	46.1163	0.317392	24.0836	0.60578	0.12296	8.62333	6.01818	0.629067	1.23967	53.9425	19.9333	24.7133	54.3433	20.9467
OC-4	4.0034	8.54078	32.5485	54.9073	0.144235	12.5442	0.360115	0.0811267	8.58333	8.67694	0.675167	1.629	55.6842	31.9333	16.3733	71.18	12.45
OC-5	2.83146	9.03934	32.295	55.8342	0.140446	11.8708	0.306989	0.0873187	8.18333	4.9321	0.309333	0.937333	58.775	11.6333	21.38	61.62	15.2333
OC-6	15.7355	22.2043	29.052	33.0082	0.629819	37.9398	1.08933	0.231133	8.54333	2.98813	1.1516	1.94267	130.69	41.5	30.55	51.86	17.58
Planted forest
PF-1	12.9933	22.8388	24.9679	39.1999	0.603062	35.8321	0.954818	0.219196	8.38333	17.8778	1.62013	1.15267	262.226	7.63333	8.28	20.45	71.2667
PF-2	15.3444	47.2975	12.5257	24.8323	1.68912	62.6419	1.32488	0.441781	8.19333	38.0828	4.0669	1.10067	449.748	13.1	13.91	50.2233	35.87
PF-3	2.65492	9.483	21.2783	66.5837	0.141472	12.1379	0.289311	0.0648365	8.77333	5.1796	0.499833	0.781333	27.4519	8.16667	19.93	63.3767	16.69
PF-4	5.81392	12.3376	20.3621	61.4864	0.266101	18.1516	0.476637	0.0956031	8.72	5.95608	0.598933	0.631667	50.335	2.73333	21.91	63.1433	14.9467
PF-5	3.99611	11.9114	21.5419	62.5505	0.190026	15.9075	0.383021	0.0748599	7.96333	3.92573	0.358533	0.825333	31.7075	6.16667	3.94667	76.7767	19.2733
PF-6	2.72088	19.7195	27.6522	49.9074	0.296228	22.4404	0.413007	0.105138	8.47667	5.63713	0.899867	1.59467	59.7333	44.35	17.8567	61.6433	21.9167
PF-7	4.1592	32.4148	25.4969	37.9291	0.683586	36.574	0.621306	0.206846	8.41333	5.18184	0.8657	1.35967	56.5267	12.4667	22.7933	59.8867	17.3167
PF-8	8.35391	25.0772	32.9752	33.5936	0.517399	33.4311	0.758674	0.192437	7.50667	11.1333	1.64023	1.16367	183.333	3.66667	23.8933	66.6467	9.46
PF-9	12.8968	38.0815	20.9454	28.0763	1.32119	50.9783	1.11243	0.381463	8.29333	5.80886	1.42197	1.11233	155.877	6.93333	25.8433	48.23	25.92
PF-10	13.7307	21.8332	26.0138	38.4222	0.609758	35.5639	0.981753	0.224707	8.60333	5.21694	0.9071	0.912	93.1433	4.3	17.0133	67.05	15.9367
PF-11	7.02124	26.1757	32.6461	34.157	0.49928	33.197	0.704049	0.187358	8.73667	4.2014	0.5408	0.771333	72.1551	5.8	16.73	64.7	18.5733
PF-12	15.5134	50.3576	16.1478	17.9813	1.96847	65.871	1.37142	0.526714	8.53333	7.77344	1.4368	0.756333	126.71	2.23333	16.1633	52.8367	31
PF-13	2.19913	16.9739	26.0316	54.7953	0.256325	19.173	0.354871	0.0948145	8.36667	5.00449	0.888	1.86233	113.067	65.4333	18.1167	55.7	26.1933
